# Supplementary material for: Genomic and Seasonal Variations among Aquatic Phages Infecting the Baltic Sea Gammaproteobacterium Rheinheimera sp. Strain BAL341
Source: Appl Environ Microbiol. 2019 Aug 29;85(18):e01003-19. doi: 10.1128/AEM.01003-19 (PMC6715854; doi:10.1128/AEM.01003-19)
Supplement: Supplemental file 1 [file AEM.01003-19-sd001.xlsx]

## Sheet: S1
Table S1. The 54 isolates within Barbavirus and associated basic data.
Isolate	Length (bp)	GC content	Coverage	Assembler	Predicted genes	Isolation date	Species	Genbank accession number
Rheinheimera phage vB_RspM-Barba10A	80341	38.2246	3735	ABySS	136	2015-08-19	1	MK719716
Rheinheimera phage vB_RspM-Barba10S	80469	38.1986	2360	ABySS	138	2015-09-16	1	MK719717
Rheinheimera phage vB_RspM-Barba11S	80353	38.2251	2688	ABySS	138	2015-09-16	1	MK719718
Rheinheimera phage vB_RspM-Barba12A	80341	38.2233	2688	ABySS	136	2015-08-19	1	MK719719
Rheinheimera phage vB_RspM-Barba12S	80342	38.2253	2659	ABySS	139	2015-09-16	1	MK719720
Rheinheimera phage vB_RspM-Barba13A	80342	38.2253	1108	SPAdes	137	2015-08-19	1	MK719721
Rheinheimera phage vB_RspM-Barba14A	80332	38.2313	4324	ABySS	136	2015-08-19	1	MK719722
Rheinheimera phage vB_RspM-Barba14S	80312	38.216	2006	SPAdes	139	2015-09-16	1	MK719723
Rheinheimera phage vB_RspM-Barba15S	80303	38.2065	1960	ABySS	139	2015-09-16	1	MK719725
Rheinheimera phage vB_RspM-Barba16S	80226	38.2382	1369	ABySS	136	2015-09-16	1	MK719726
Rheinheimera phage vB_RspM-Barba17A	80342	38.2291	1473	ABySS	136	2015-08-19	1	MK719727
Rheinheimera phage vB_RspM-Barba17S	81537	38.2697	1423	SPAdes	141	2015-09-16	1	MK719728
Rheinheimera phage vB_RspM-Barba18A	80342	38.2266	921	SPAdes	136	2015-08-19	1	MK719729
Rheinheimera phage vB_RspM-Barba1A	80281	38.2033	193	ABySS	136	2015-08-19	1	MK719701
Rheinheimera phage vB_RspM-Barba1S	80341	38.2271	1835	ABySS	136	2015-09-16	1	MK719702
Rheinheimera phage vB_RspM-Barba20A	80342	38.2228	1389	ABySS	137	2015-08-19	1	MK719731
Rheinheimera phage vB_RspM-Barba20S	81477	38.2464	1256	SPAdes	140	2015-09-16	1	MK719732
Rheinheimera phage vB_RspM-Barba21S	80785	38.22	1132	SPAdes	137	2015-09-16	1	MK719734
Rheinheimera phage vB_RspM-Barba22A	80342	38.2241	1378	ABySS	136	2015-08-19	1	MK719735
Rheinheimera phage vB_RspM-Barba22S	80342	38.2216	1817	ABySS	139	2015-09-16	1	MK719736
Rheinheimera phage vB_RspM-Barba23A	83415	38.4044	2156	ABySS	140	2015-08-19	1	MK719737
Rheinheimera phage vB_RspM-Barba23S	80342	38.2278	2627	ABySS	139	2015-09-16	1	MK719738
Rheinheimera phage vB_RspM-Barba24S	80340	38.225	1493	ABySS	134	2015-09-16	1	MK719739
Rheinheimera phage vB_RspM-Barba25A	80284	38.2031	1979	ABySS	136	2015-08-19	1	MK719740
Rheinheimera phage vB_RspM-Barba25S	80355	38.2241	1402	SPAdes	136	2015-09-16	1	MK719741
Rheinheimera phage vB_RspM-Barba26A	82164	38.3866	513	Spades	140	2015-08-19	1	MK719742
Rheinheimera phage vB_RspM-Barba26S	80342	38.2253	2273	ABySS	134	2015-09-16	1	MK719743
Rheinheimera phage vB_RspM-Barba27S	80341	38.2233	1061	ABySS	134	2015-09-16	1	MK719744
Rheinheimera phage vB_RspM-Barba28A	80270	38.2036	767	SPAdes	136	2015-08-19	1	MK719745
Rheinheimera phage vB_RspM-Barba28S	81595	38.4055	1760	ABySS	138	2015-09-16	1	MK719746
Rheinheimera phage vB_RspM-Barba29A	80342	38.2266	983	ABySS	136	2015-08-19	1	MK719747
Rheinheimera phage vB_RspM-Barba29S	81390	38.1927	1572	SPAdes	139	2015-09-16	1	MK719748
Rheinheimera phage vB_RspM-Barba2A	80352	38.2231	2252	ABySS	136	2015-08-19	1	MK719703
Rheinheimera phage vB_RspM-Barba2S	80341	38.2271	3546	ABySS	135	2015-09-16	1	MK719704
Rheinheimera phage vB_RspM-Barba30A	80237	38.1732	2411	SPAdes	136	2015-08-19	1	MK719749
Rheinheimera phage vB_RspM-Barba32A	80341	38.2258	4264	ABySS	136	2015-08-19	1	MK719751
Rheinheimera phage vB_RspM-Barba33A	80336	38.2182	1857	ABySS	136	2015-08-19	1	MK719752
Rheinheimera phage vB_RspM-Barba34A	80341	38.2271	1765	ABySS	136	2015-08-19	1	MK719753
Rheinheimera phage vB_RspM-Barba35A	80206	38.1779	4789	SPAdes	136	2015-08-19	1	MK719754
Rheinheimera phage vB_RspM-Barba3A	81004	38.2302	1319	ABySS	139	2015-08-19	1	MK719705
Rheinheimera phage vB_RspM-Barba3S	80341	38.2233	3029	ABySS	136	2015-09-16	1	MK719706
Rheinheimera phage vB_RspM-Barba4A	80327	38.2138	3857	SPAdes	136	2015-08-19	1	MK719707
Rheinheimera phage vB_RspM-Barba4S	80400	38.2463	1457	SPAdes	137	2015-09-16	1	MK719708
Rheinheimera phage vB_RspM-Barba5A	80236	38.1886	2515	SPAdes	136	2015-08-19	1	MK719709
Rheinheimera phage vB_RspM-Barba6A	80332	38.2226	3992	ABySS	136	2015-08-19	1	MK719711
Rheinheimera phage vB_RspM-Barba7A	80341	38.2271	4301	ABySS	136	2015-08-19	1	MK719712
Rheinheimera phage vB_RspM-Barba8A	80236	38.1849	2242	SPAdes	136	2015-08-19	1	MK719713
Rheinheimera phage vB_RspM-Barba9A	80203	38.1507	219	SPAdes	138	2015-08-19	1	MK719715
Rheinheimera phage vB_RspM-Barba21A	80361	38.2798	3719	ABySS	140	2015-08-19	2	MK719733
Rheinheimera phage vB_RspM-Barba15A	82059	38.1664	2335	ABySS	143	2015-08-19	3	MK719724
Rheinheimera phage vB_RspM-Barba5S	82744	38.2179	1811	ABySS	145	2015-09-16	3	MK719710
Rheinheimera phage vB_RspM-Barba8S	82000	38.3146	1179	SPAdes	141	2015-09-16	4	MK719714
Rheinheimera phage vB_RspM-Barba19A	84608	38.247	2175	ABySS	143	2015-08-19	5	MK719730
Rheinheimera phage vB_RspM-Barba31A	84615	38.271	2497	SPAdes	143	2015-08-19	5	MK719750

## Sheet: S2
Table S2. Average nucleotide identity across entire genomes between pairs of isolates within Barbavirus as calculated with gegenees. This is visulised in Fig 1.
	Barba18A	Barba10A	Barba24S	Barba1S	Barba34A	Barba32A	Barba27S	Barba12S	Barba26S	Barba29A	Barba23S	Barba20A	Barba22S	Barba17A	Barba2S	Barba7A	Barba12A	Barba3S	Barba13A	Barba25A	Barba14S	Barba1A	Barba8A	Barba35A	Barba5A	Barba28A	Barba22A	Barba4A	Barba23A	Barba4S	Barba6A	Barba15S	Barba30A	Barba11S	Barba25S	Barba14A	Barba2A	Barba16S	Barba10S	Barba33A	Barba21S	Barba9A	Barba28S	Barba3A	Barba29S	Barba20S	Barba17S	Barba26A	Barba21A
Barba18A	100	99.9913	99.9913	99.9913	99.9913	99.9872	99.9872	99.996	99.996	99.9919	99.9879	99.9879	99.9839	99.9845	99.9839	99.9832	99.9798	99.9798	99.9792	99.9691	99.9798	99.9765	99.9395	99.8736	99.9328	99.9193	99.9563	99.961	99.9771	99.9812	99.9227	99.9395	99.877	99.9045	99.8555	99.7782	99.7715	99.7204	99.5725	99.4118	99.4676	99.2155	99.9207	98.9581	98.5017	97.9014	97.9014	98.3894	94.3078
Barba10A	99.9919	100	99.9913	99.9919	99.9919	99.9879	99.996	99.9879	99.9879	99.9839	99.9798	99.9879	99.9839	99.9765	99.9845	99.9919	99.9886	99.9805	99.9798	99.963	99.9731	99.9771	99.9496	99.8756	99.9348	99.92	99.957	99.961	99.9698	99.9819	99.9227	99.9395	99.8743	99.9045	99.8474	99.7788	99.7721	99.721	99.5658	99.4206	99.4696	99.2169	99.9281	98.948	98.4996	97.896	97.896	98.3813	94.3037
Barba24S	99.994	99.9919	100	99.9919	99.9919	99.9879	99.9879	99.9899	99.9899	99.9859	99.9819	99.9819	99.9778	99.9785	99.9845	99.9839	99.9805	99.9805	99.9798	99.963	99.9751	99.9771	99.9415	99.8763	99.9348	99.9214	99.957	99.955	99.9711	99.9819	99.9166	99.9335	99.8763	99.8985	99.8488	99.7788	99.7715	99.7116	99.5671	99.4125	99.4703	99.2075	99.9187	98.948	98.509	97.8994	97.8994	98.3813	94.3064
Barba1S	99.9919	99.9919	99.9913	100	100	99.996	99.9879	99.9879	99.9879	99.9919	99.9879	99.9798	99.9758	99.9765	99.9845	99.9839	99.9805	99.9805	99.9798	99.9637	99.9805	99.9852	99.9415	99.8756	99.9348	99.92	99.965	99.9529	99.9691	99.9819	99.9146	99.9314	99.8743	99.8965	99.8481	99.7788	99.7721	99.713	99.5658	99.4125	99.4777	99.2088	99.92	98.948	98.5003	97.896	97.896	98.382	94.3037
Barba34A	99.9919	99.9919	99.9913	100	100	99.996	99.9879	99.9879	99.9879	99.9919	99.9879	99.9798	99.9758	99.9765	99.9845	99.9839	99.9805	99.9805	99.9798	99.9637	99.9805	99.9852	99.9415	99.8756	99.9348	99.92	99.965	99.9529	99.9691	99.9819	99.9146	99.9314	99.8743	99.8965	99.8481	99.7788	99.7721	99.713	99.5658	99.4125	99.4777	99.2088	99.92	98.948	98.5003	97.896	97.896	98.382	94.3037
Barba32A	99.9879	99.9879	99.9872	99.996	99.996	100	99.9839	99.9839	99.9839	99.9879	99.9839	99.9758	99.9718	99.9724	99.9805	99.9798	99.9765	99.9765	99.9758	99.9597	99.9765	99.9812	99.9375	99.8716	99.9308	99.916	99.961	99.9489	99.965	99.9778	99.9106	99.9274	99.8703	99.8924	99.844	99.7748	99.7681	99.7089	99.5617	99.4085	99.4737	99.2048	99.916	98.944	98.4963	97.892	97.892	98.378	94.2997
Barba27S	99.9879	99.996	99.9872	99.9879	99.9879	99.9839	100	99.9839	99.9839	99.9798	99.9758	99.9845	99.9805	99.9724	99.9805	99.9879	99.9845	99.9765	99.9758	99.959	99.9691	99.9731	99.9456	99.8716	99.9308	99.916	99.9529	99.957	99.9657	99.9778	99.9187	99.9355	99.8703	99.9012	99.844	99.7748	99.7688	99.717	99.5617	99.4165	99.4656	99.2128	99.924	98.9446	98.4956	97.8926	97.8926	98.3773	94.3004
Barba12S	99.996	99.9872	99.9872	99.9872	99.9872	99.9832	99.9832	100	99.9919	99.9879	99.9839	99.9839	99.9798	99.9805	99.9798	99.9792	99.9758	99.9758	99.9751	99.965	99.9765	99.9724	99.9355	99.8696	99.9287	99.9153	99.9529	99.957	99.9731	99.9771	99.9187	99.9355	99.873	99.9005	99.8514	99.7741	99.7674	99.7163	99.5684	99.4078	99.4636	99.2115	99.9166	98.954	98.4976	97.8973	97.8973	98.3854	94.3037
Barba26S	99.996	99.9872	99.9872	99.9872	99.9872	99.9832	99.9832	99.9919	100	99.9879	99.9839	99.9839	99.9798	99.9805	99.9798	99.9792	99.9758	99.9758	99.9751	99.965	99.9758	99.9724	99.9355	99.8696	99.9287	99.9153	99.9523	99.957	99.9731	99.9771	99.9187	99.9355	99.873	99.9005	99.8514	99.7741	99.7674	99.7163	99.5684	99.4078	99.471	99.2115	99.9166	98.954	98.4983	97.898	97.898	98.386	94.3044
Barba29A	99.9919	99.9832	99.9832	99.9913	99.9913	99.9872	99.9792	99.9879	99.9879	100	99.9879	99.9798	99.9758	99.9765	99.9758	99.9751	99.9718	99.9718	99.9711	99.9617	99.9792	99.9765	99.9314	99.8656	99.9247	99.9113	99.9563	99.9529	99.9691	99.9731	99.9146	99.9314	99.8689	99.8965	99.8481	99.7701	99.7634	99.7123	99.5644	99.4038	99.4676	99.2075	99.9126	98.95	98.4943	97.8933	97.8933	98.382	94.2997
Barba23S	99.9879	99.9792	99.9792	99.9872	99.9872	99.9832	99.9751	99.9839	99.9839	99.9879	100	99.9758	99.9798	99.9724	99.9718	99.9711	99.9677	99.9677	99.9671	99.9577	99.9751	99.9724	99.9274	99.8615	99.9207	99.9072	99.9523	99.9489	99.965	99.9691	99.9106	99.9274	99.8649	99.9005	99.844	99.7667	99.7594	99.7083	99.5604	99.4078	99.4636	99.2034	99.9086	98.946	98.4902	97.8893	97.8893	98.3786	94.2957
Barba20A	99.9879	99.9872	99.9792	99.9792	99.9792	99.9751	99.9839	99.9839	99.9839	99.9798	99.9758	100	99.9805	99.9724	99.9718	99.9792	99.9758	99.9677	99.9671	99.957	99.9677	99.9644	99.9355	99.8615	99.9207	99.9072	99.9442	99.957	99.9657	99.9691	99.9187	99.9355	99.8649	99.9012	99.844	99.7661	99.76	99.7163	99.5604	99.4078	99.4555	99.2155	99.9166	98.9467	98.4896	97.8899	97.8899	98.3773	94.2963
Barba22S	99.9839	99.9832	99.9751	99.9751	99.9751	99.9711	99.9798	99.9798	99.9798	99.9758	99.9798	99.9805	100	99.9684	99.9677	99.9751	99.9724	99.9637	99.963	99.9529	99.9637	99.9603	99.9314	99.8575	99.9166	99.9032	99.9402	99.9529	99.9617	99.965	99.9146	99.9314	99.8609	99.9052	99.8407	99.7627	99.756	99.7123	99.5563	99.4118	99.4522	99.2075	99.9126	98.9433	98.4862	97.8866	97.8866	98.3739	94.293
Barba17A	99.9845	99.9758	99.9758	99.9758	99.9758	99.9718	99.9718	99.9805	99.9805	99.9765	99.9724	99.9724	99.9684	100	99.9765	99.9684	99.9644	99.9644	99.9644	99.9536	99.9644	99.961	99.9247	99.8582	99.9173	99.9039	99.9408	99.9456	99.9617	99.9657	99.9072	99.9281	99.8615	99.8891	99.84	99.7627	99.756	99.7049	99.5577	99.3964	99.4522	99.2001	99.9059	98.9433	98.4902	97.8859	97.8859	98.382	94.293
Barba2S	99.9845	99.9845	99.9839	99.9845	99.9845	99.9805	99.9805	99.9805	99.9805	99.9765	99.9724	99.9724	99.9684	99.9771	100	99.9771	99.9731	99.9731	99.9724	99.9556	99.9657	99.9698	99.9348	99.8682	99.9274	99.9126	99.9496	99.9456	99.9617	99.9745	99.9072	99.924	99.8669	99.8891	99.84	99.7715	99.7647	99.7056	99.5584	99.4051	99.4622	99.2014	99.9126	98.9406	98.4922	97.8886	97.8886	98.3739	94.2963
Barba7A	99.9839	99.9919	99.9832	99.9839	99.9839	99.9798	99.9879	99.9798	99.9798	99.9758	99.9718	99.9798	99.9758	99.9691	99.9771	100	99.9805	99.9724	99.9718	99.955	99.965	99.9691	99.9577	99.8676	99.9267	99.9119	99.9489	99.9529	99.9617	99.9738	99.9146	99.9314	99.8662	99.8965	99.8393	99.7708	99.7641	99.713	99.5577	99.4125	99.4616	99.2088	99.92	98.9399	98.4916	97.8879	97.8879	98.3733	94.2957
Barba12A	99.9805	99.9886	99.9798	99.9805	99.9805	99.9765	99.9845	99.9765	99.9765	99.9724	99.9684	99.9765	99.9731	99.965	99.9731	99.9805	100	99.9691	99.9684	99.9516	99.9617	99.9657	99.9382	99.8642	99.9234	99.9086	99.9456	99.9496	99.9624	99.9704	99.9113	99.9281	99.8629	99.8931	99.8367	99.7755	99.7607	99.7096	99.5543	99.4091	99.4589	99.2055	99.9166	98.9372	98.4889	97.8852	97.8852	98.3706	94.293
Barba3S	99.9805	99.9805	99.9798	99.9805	99.9805	99.9765	99.9765	99.9765	99.9765	99.9724	99.9684	99.9684	99.9644	99.965	99.9731	99.9724	99.9691	100	99.9691	99.9523	99.9617	99.9657	99.9308	99.8649	99.924	99.9093	99.9462	99.9422	99.9577	99.9973	99.9032	99.92	99.8635	99.8998	99.8367	99.7681	99.7614	99.7015	99.5543	99.4011	99.4589	99.1974	99.9086	98.9372	98.4896	97.8846	97.8846	98.3706	94.293
Barba13A	99.9792	99.9792	99.9785	99.9792	99.9792	99.9751	99.9751	99.9751	99.9751	99.9711	99.9671	99.9671	99.963	99.9644	99.9718	99.9711	99.9677	99.9677	100	99.9516	99.959	99.9644	99.9308	99.8649	99.924	99.9106	99.9456	99.9402	99.9563	99.9691	99.9019	99.922	99.8723	99.8837	99.8427	99.7661	99.7594	99.6995	99.557	99.4085	99.4669	99.1967	99.9079	98.9359	98.4983	97.8926	97.8926	98.3773	94.2997
Barba25A	99.9866	99.9785	99.9778	99.9785	99.9785	99.9745	99.9745	99.9825	99.9825	99.9785	99.9745	99.9745	99.9704	99.9711	99.9711	99.9704	99.9671	99.9671	99.9677	100	99.9785	99.9785	99.9516	99.9382	99.9449	99.9368	99.9597	99.9624	99.9637	99.9684	99.9093	99.9254	99.8898	99.8911	99.8501	99.7654	99.7573	99.7157	99.5624	99.3997	99.4548	99.2088	99.9093	98.9702	98.4956	97.8933	97.8933	98.3968	94.3226
Barba14S	99.9919	99.9832	99.9832	99.9913	99.9913	99.9872	99.9792	99.9886	99.9879	99.9919	99.9879	99.9798	99.9758	99.9765	99.9758	99.9751	99.9718	99.9718	99.9711	99.9711	100	99.9866	99.9563	99.922	99.9496	99.9301	99.9718	99.9657	99.9691	99.9731	99.9146	99.9314	99.8938	99.8965	99.8481	99.7701	99.7634	99.7123	99.5644	99.4038	99.4676	99.2075	99.9126	98.9648	98.499	97.8933	97.8933	98.3968	94.3172
Barba1A	99.9919	99.9919	99.9913	100	100	99.996	99.9879	99.9879	99.9879	99.9919	99.9879	99.9798	99.9758	99.9765	99.9845	99.9839	99.9805	99.9805	99.9798	99.9819	99.9919	100	99.965	99.9509	99.9583	99.9496	99.9798	99.9677	99.9691	99.9819	99.9146	99.9314	99.8978	99.8965	99.8481	99.7788	99.7721	99.713	99.5658	99.4125	99.4777	99.2088	99.92	98.9628	98.505	97.896	97.896	98.3968	94.3259
Barba8A	99.965	99.9731	99.9644	99.965	99.965	99.961	99.9691	99.961	99.961	99.957	99.9529	99.961	99.957	99.9503	99.9583	99.9812	99.9617	99.9543	99.957	99.9556	99.957	99.965	100	99.9657	99.9691	99.9496	99.9456	99.9496	99.9429	99.9556	99.8958	99.9422	99.9086	99.8777	99.8279	99.7526	99.7459	99.6941	99.5537	99.3937	99.4434	99.2162	99.9012	98.9359	98.4969	97.8691	97.8691	98.3699	94.2997
Barba35A	99.9624	99.9624	99.9617	99.9624	99.9624	99.9583	99.9583	99.9583	99.9583	99.9543	99.9503	99.9503	99.9462	99.9469	99.955	99.9543	99.9509	99.9516	99.9543	99.9529	99.9543	99.9624	99.9657	100	99.959	99.9765	99.9429	99.9388	99.9395	99.9523	99.8851	99.924	99.8985	99.8669	99.8299	99.7499	99.7432	99.6834	99.5658	99.3829	99.4401	99.2243	99.8904	98.9332	98.5131	97.8664	97.8664	98.3672	94.297
Barba5A	99.9583	99.9583	99.9577	99.9583	99.9583	99.9543	99.9543	99.9543	99.9543	99.9503	99.9462	99.9462	99.9422	99.9429	99.9509	99.9503	99.9469	99.9476	99.9503	99.9489	99.9503	99.9583	99.9691	99.959	100	99.9429	99.9388	99.9348	99.9355	99.9482	99.881	99.9274	99.9019	99.8629	99.8212	99.7459	99.7392	99.6794	99.5469	99.3796	99.436	99.2014	99.8864	98.9292	98.4902	97.8631	97.8631	98.3639	94.2936
Barba28A	99.9523	99.9523	99.9516	99.9523	99.9523	99.9482	99.9482	99.9482	99.9482	99.9442	99.9402	99.9402	99.9361	99.9368	99.9449	99.9442	99.9408	99.9408	99.9442	99.9429	99.9442	99.9523	99.9402	99.9711	99.9335	100	99.9321	99.9281	99.9294	99.9422	99.875	99.9066	99.873	99.8568	99.8077	99.7392	99.7325	99.6733	99.5557	99.3728	99.43	99.1692	99.8803	98.9231	98.4949	97.8563	97.8563	98.3565	94.2863
Barba22A	99.9563	99.9563	99.9556	99.9644	99.9644	99.9603	99.9523	99.9529	99.9523	99.9563	99.9523	99.9442	99.9402	99.9408	99.9489	99.9482	99.9449	99.9449	99.9456	99.9442	99.959	99.9644	99.9133	99.8535	99.9066	99.8844	100	99.9321	99.9335	99.9462	99.8797	99.8951	99.8461	99.8609	99.8125	99.7432	99.7365	99.6767	99.5295	99.3769	99.4434	99.1886	99.8844	98.9419	98.4647	97.861	97.861	98.376	94.2829
Barba4A	99.9657	99.965	99.957	99.9577	99.9577	99.9536	99.961	99.9617	99.9617	99.9583	99.9543	99.9617	99.9577	99.9503	99.9496	99.957	99.9536	99.9462	99.9456	99.9496	99.9644	99.9563	99.9355	99.8797	99.9207	99.8972	99.9388	100	99.9435	99.9476	99.8965	99.9133	99.8649	99.8783	99.8225	99.7446	99.7378	99.6941	99.5382	99.3856	99.4347	99.1994	99.8945	98.9399	98.4734	97.8671	97.8671	98.3719	94.295
Barba23A	99.9698	99.9617	99.961	99.961	99.961	99.957	99.9577	99.9657	99.9684	99.9617	99.9577	99.9583	99.9543	99.9543	99.9536	99.9536	99.9543	99.9496	99.9489	99.9388	99.9469	99.9462	99.9066	99.8387	99.8992	99.8877	99.9261	99.9314	100	99.9509	99.8931	99.914	99.8434	99.875	99.8252	99.752	99.7392	99.6982	99.5933	99.3809	99.4327	99.1947	99.8992	98.9386	98.4748	97.8718	97.8718	98.3571	94.2795
Barba4S	99.963	99.963	99.9624	99.9637	99.9637	99.9597	99.959	99.959	99.959	99.9556	99.9516	99.9509	99.9469	99.9476	99.9556	99.955	99.9516	99.9771	99.9529	99.9093	99.9395	99.9227	99.8588	99.7748	99.8514	99.8508	99.9267	99.9247	99.9402	100	99.8857	99.8992	99.7916	99.8824	99.8125	99.7432	99.7365	99.6807	99.5106	99.3836	99.438	99.1987	99.8911	98.9198	98.4472	97.8597	97.8819	98.3423	94.2493
Barba6A	99.9348	99.9341	99.9261	99.9261	99.9261	99.922	99.9301	99.9308	99.9308	99.9267	99.9227	99.9308	99.9267	99.9193	99.9187	99.9261	99.9227	99.9146	99.914	99.9039	99.9193	99.9113	99.8898	99.8272	99.875	99.8656	99.8918	99.9072	99.9126	99.916	100	99.8824	99.8192	99.8924	99.8353	99.7573	99.7513	99.6632	99.5335	99.3547	99.5449	99.1584	99.8635	98.9379	98.4862	97.8624	97.8624	98.3692	94.295
Barba15S	99.9321	99.9314	99.9234	99.9234	99.9234	99.9193	99.9274	99.9281	99.9308	99.924	99.92	99.9281	99.924	99.9207	99.916	99.9234	99.92	99.9119	99.9153	99.916	99.924	99.9234	99.9382	99.9025	99.9234	99.8911	99.9032	99.916	99.914	99.9133	99.8629	100	99.8676	99.8447	99.7876	99.711	99.7015	99.6679	99.5335	99.3506	99.3957	99.1638	99.8689	98.9157	98.499	97.8335	97.8335	98.3356	94.2647
Barba30A	99.9019	99.8972	99.8972	99.8972	99.8972	99.8931	99.8931	99.8978	99.8978	99.8938	99.8898	99.8898	99.8857	99.8864	99.8898	99.8891	99.8857	99.8864	99.8978	99.8911	99.8938	99.8972	99.9079	99.8978	99.9012	99.8817	99.8777	99.8783	99.879	99.8877	99.8246	99.8709	100	99.8064	99.7956	99.6928	99.6861	99.6229	99.5133	99.3345	99.3997	99.155	99.8266	98.8949	98.4633	97.861	97.861	98.3269	94.3051
Barba11S	99.8911	99.8904	99.8824	99.8824	99.8824	99.8783	99.8871	99.8871	99.8871	99.883	99.8871	99.8877	99.8918	99.8756	99.875	99.8824	99.879	99.8857	99.8703	99.8602	99.8682	99.8676	99.8293	99.7473	99.8145	99.803	99.8474	99.8602	99.8689	99.8871	99.8662	99.8387	99.7587	100	99.875	99.7896	99.836	99.6195	99.5731	99.3191	99.3856	99.1147	99.8198	98.9776	98.5131	97.8187	97.8187	98.4311	94.3723
Barba25S	99.842	99.8333	99.8333	99.834	99.834	99.8299	99.8299	99.838	99.838	99.8346	99.8306	99.8306	99.8272	99.8266	99.8259	99.8252	99.8225	99.8225	99.8299	99.8225	99.8198	99.8192	99.7694	99.6962	99.7627	99.752	99.7997	99.8037	99.8192	99.8239	99.8091	99.7815	99.7365	99.875	100	99.8017	99.7627	99.5725	99.5409	99.2781	99.3896	99.0979	99.7654	98.9581	98.5171	97.8355	97.8355	98.4351	94.3441
Barba14A	99.7896	99.7896	99.7889	99.7896	99.7896	99.7856	99.7862	99.7856	99.7856	99.7815	99.7782	99.7782	99.7748	99.7741	99.7822	99.7815	99.7862	99.7788	99.7782	99.7614	99.7741	99.7748	99.7452	99.6908	99.7385	99.7298	99.7553	99.7546	99.7708	99.7802	99.7567	99.7298	99.6861	99.8151	99.8272	100	99.7143	99.5106	99.4965	99.2102	99.3473	99.0522	99.7183	98.8983	98.4869	97.7589	97.7589	98.5447	94.2856
Barba2A	99.7587	99.7587	99.758	99.7587	99.7587	99.7546	99.7553	99.7546	99.7546	99.7506	99.7466	99.7473	99.7432	99.7432	99.7513	99.7506	99.7473	99.7479	99.7473	99.7304	99.7358	99.7439	99.6989	99.6263	99.6921	99.6814	99.7244	99.721	99.7358	99.7493	99.7257	99.6982	99.6397	99.8367	99.7654	99.6894	100	99.4797	99.4716	99.1792	99.4427	99.0051	99.6868	98.8431	98.419	97.7481	97.7481	98.3235	94.5229
Barba16S	99.7204	99.7204	99.7116	99.7123	99.7123	99.7083	99.7163	99.7163	99.7163	99.7123	99.7083	99.7163	99.7123	99.7049	99.7049	99.7163	99.7089	99.7009	99.7002	99.6726	99.6874	99.6673	99.6384	99.6316	99.6195	99.637	99.6773	99.6861	99.6982	99.6874	99.674	99.6195	99.5644	99.6404	99.5926	99.5066	99.4985	100	99.2565	99.1416	99.3345	98.8774	99.6511	98.6428	98.1898	97.615	97.6049	98.2106	93.9501
Barba10S	99.4273	99.4226	99.4226	99.4232	99.4232	99.4192	99.4185	99.4232	99.4232	99.4199	99.4159	99.4152	99.4111	99.4125	99.4145	99.4145	99.4111	99.4152	99.4165	99.5342	99.4595	99.5409	99.3648	99.2888	99.358	99.4811	99.3923	99.3883	99.4454	99.4179	99.3755	99.4723	99.3251	99.4414	99.4172	99.4071	99.3466	99.2922	100	98.8976	98.9621	98.9124	99.2794	98.669	98.0264	97.0712	97.0739	98.2408	94.1256
Barba33A	99.4192	99.4273	99.4185	99.4192	99.4192	99.4152	99.4232	99.4152	99.4152	99.4111	99.4152	99.4152	99.4192	99.4038	99.4118	99.4192	99.4159	99.4078	99.4159	99.3903	99.4024	99.4044	99.3796	99.3117	99.3648	99.3533	99.3843	99.3903	99.397	99.4091	99.35	99.3668	99.3211	99.3399	99.2989	99.2061	99.1994	99.1423	99.0246	100	98.9493	98.6737	99.3554	98.3961	97.9599	98.4559	98.4559	97.8247	94.8321
Barba21S	99.1482	99.1482	99.1476	99.1562	99.1562	99.1522	99.1442	99.1442	99.1516	99.1482	99.1442	99.1362	99.1329	99.1329	99.1409	99.1402	99.1375	99.1369	99.1462	99.1355	99.1442	99.1522	99.0854	99.0741	99.0788	99.1021	99.1228	99.1168	99.1262	99.1342	99.201	99.0701	99.044	99.0981	99.1041	99.0039	99.1516	98.8703	98.8135	98.6185	100	98.4227	99.0848	98.223	97.8208	97.2663	97.2663	97.6271	93.8338
Barba9A	99.0757	99.0757	99.067	99.0717	99.0717	99.0677	99.0717	99.0717	99.0717	99.0717	99.0677	99.0757	99.0677	99.0603	99.0603	99.0677	99.0643	99.0562	99.0556	99.0683	99.0717	99.0717	99.0414	99.0293	99.0293	99.0367	99.0441	99.0636	99.0542	99.0529	99.0065	99.0233	98.983	98.9897	98.9695	98.9003	98.8788	98.8297	98.7282	98.5534	98.7806	100	98.7726	98.0788	97.5774	96.9536	96.9536	97.656	93.4588
Barba28S	98.4657	98.4736	98.4651	98.4657	98.4657	98.4618	98.4697	98.4618	98.4618	98.4578	98.4538	98.4618	98.4578	98.4512	98.4585	98.4657	98.4624	98.4545	98.4545	98.2902	98.3298	98.3001	98.2486	98.1734	98.2341	98.2123	98.4314	98.3859	98.4446	98.3588	98.3977	98.2598	98.1747	98.3799	98.3245	98.2565	98.2499	98.2862	97.8903	97.9305	97.9167	97.6421	100	97.4184	96.6912	95.9983	95.9059	96.7823	92.6229
Barba3A	98.3414	98.3374	98.3401	98.3374	98.3374	98.3335	98.3335	98.3374	98.3374	98.3335	98.3295	98.3301	98.3268	98.3262	98.3295	98.3295	98.3268	98.3268	98.3255	98.1622	98.2199	98.1635	98.115	98.046	98.1084	98.1057	98.3328	98.2677	98.3228	98.2106	98.3089	98.1369	98.0712	98.374	98.3514	98.3262	98.2445	98.2067	98.1648	97.8189	97.7884	97.6529	98.1688	100	98.0998	97.704	97.5958	97.9298	94.4938
Barba29S	97.2997	97.2977	97.3057	97.2977	97.2977	97.2937	97.2937	97.2957	97.2964	97.2917	97.2877	97.2877	97.2844	97.2884	97.2904	97.2897	97.2871	97.2911	97.2984	97.3037	97.2798	97.3136	97.2439	97.1689	97.2373	97.2545	97.2672	97.2598	97.2811	97.293	97.2672	97.3017	97.2127	97.3243	97.3262	97.2685	97.2286	97.0354	97.1111	96.7625	96.8044	96.6649	97.234	97.953	100	98.7006	98.7026	97.6177	95.42
Barba20S	96.7997	96.7951	96.7951	96.7951	96.7951	96.7911	96.7911	96.7957	96.7964	96.7918	96.7878	96.7878	96.7845	96.7845	96.7878	96.7871	96.7845	96.7838	96.7918	96.6417	96.6769	96.6483	96.6058	96.5308	96.5985	96.6058	96.7612	96.7108	96.7778	96.7021	96.7486	96.6364	96.5972	96.732	96.7453	96.6643	96.6629	96.5175	96.3907	97.3455	96.2898	96.2108	96.7333	97.6224	98.6024	100	99.9117	96.8854	95.9379
Barba17S	96.6727	96.6681	96.6681	96.6681	96.6681	96.6642	96.6642	96.6688	96.6694	96.6648	96.6609	96.6609	96.6576	96.6576	96.6609	96.6602	96.6576	96.6576	96.6688	96.5916	96.6232	96.5975	96.5533	96.4787	96.546	96.554	96.6345	96.6226	96.651	96.8001	96.6219	96.5949	96.5447	96.6054	96.6048	96.5236	96.5223	96.3923	96.3421	97.2152	96.2669	96.1329	96.6067	97.4904	98.5403	99.839	100	96.8423	95.8921
Barba26A	96.5552	96.5473	96.5466	96.5473	96.5473	96.5434	96.5434	96.5512	96.5512	96.5473	96.5434	96.544	96.5401	96.5479	96.5401	96.5394	96.5361	96.5361	96.544	96.5466	96.5558	96.542	96.4994	96.4522	96.4935	96.5079	96.5283	96.5388	96.5329	96.5289	96.565	96.5506	96.4587	96.6057	96.6208	96.6837	96.4974	96.42	96.2521	96.0213	96.3013	95.9412	96.4004	96.6352	96.8785	96.0573	96.0534	100	92.8434
Barba21A	94.4785	94.4738	94.4738	94.4738	94.4738	94.4698	94.4704	94.4745	94.4751	94.4704	94.4664	94.4671	94.4637	94.4637	94.4664	94.4657	94.463	94.4664	94.4751	94.4819	94.4704	94.4886	94.4281	94.3669	94.4214	94.418	94.4577	94.453	94.4556	94.4664	94.4456	94.4335	94.4321	94.5572	94.5155	94.4294	94.6997	94.1484	94.2923	95.0109	94.1599	93.7982	94.4059	95.4223	96.6114	97.2339	97.2339	94.8348	100
Barba15A	95.0118	95.0072	95.0072	95.0072	95.0072	95.0033	95.0033	95.0079	95.0079	95.0039	95.0085	95.0013	95.0046	94.9967	95	94.9993	94.9961	94.9967	95.0039	94.7914	94.8767	94.7973	94.7389	94.672	94.7324	94.7206	94.9731	94.9239	94.9895	94.8564	94.9797	94.754	94.7337	95.059	95.1089	94.9836	94.9633	94.6773	94.5809	95.5169	95.2105	94.2063	94.794	95.5149	95.4014	96.1098	95.9727	96.6227	93.0395
Barba5S	93.1616	93.157	93.157	93.157	93.157	93.1531	93.1538	93.1577	93.1577	93.1538	93.1499	93.1505	93.146	93.1466	93.1499	93.1492	93.146	93.146	93.1551	93.1179	93.1316	93.1231	93.0769	93.0814	93.0703	93.0932	93.1244	93.1205	93.1401	93.1434	93.1297	93.0749	93.071	93.2372	93.2522	93.1271	93.219	92.9765	92.9067	93.6695	93.5332	92.5403	93.1447	93.5117	93.4745	94.1252	94.1252	95.169	90.9567
Barba8S	92.8162	92.8116	92.8116	92.8116	92.8116	92.8076	92.8076	92.8123	92.8123	92.8083	92.8044	92.805	92.8017	92.8011	92.8044	92.8044	92.8011	92.8004	92.8076	92.6295	92.6803	92.6361	92.5945	92.5193	92.5872	92.5938	92.778	92.7291	92.7938	92.6895	92.7879	92.6242	92.582	92.8486	92.8921	92.803	92.8228	92.6222	92.4104	92.2843	92.4592	92.089	92.7951	92.5523	93.0875	92.3279	92.2111	93.7031	90.7916
Barba31A	74.2984	74.2965	74.3004	74.3004	74.3004	74.2972	74.2934	74.2984	74.2953	74.2946	74.2914	74.2876	74.2844	74.2953	74.2934	74.2889	74.3004	74.2902	74.2972	74.2908	74.2984	74.3004	74.2889	74.2462	74.2991	74.2462	74.2908	74.28	74.2984	74.2902	74.308	74.2813	74.2972	74.3583	74.3354	74.2755	74.4022	74.1253	74.3239	73.7981	74.8237	74.0196	74.0425	74.9185	75.0032	74.4194	74.4194	74.4366	74.5556
Barba19A	74.0483	74.0463	74.0502	74.0502	74.0502	74.047	74.0425	74.0483	74.0451	74.0444	74.0406	74.0374	74.0336	74.0451	74.0432	74.0393	74.0502	74.0393	74.047	74.0413	74.0483	74.0502	74.0393	73.9878	74.0495	73.9878	74.0406	74.0292	74.0623	74.0393	74.0476	74.0374	74.0489	74.0985	74.0935	74.0381	74.1425	73.8866	74.0935	73.5491	74.5754	73.7764	73.7885	74.6651	74.5429	73.9324	73.9324	73.9655	74.1953
[truncated: 5 more columns]

## Sheet: S3
Table S3. Clustering of the reference genomes with all of the isolates' genomes described in this study. Clustering was done with OPTSIL through VICTOR. The D0 formula rendered 32 species within 18 genera within 3 families. The barba-phages all grouped into the same family and genus, but were split into five species. Type phages are underlined.
Genomes	species	genus	family
Pseudoalteromonas phage PHS3	17	7	1
Pseudomonas phage phiPMW	18	8	2
Pseudomonas phage vB_PsyM_KIL1	19	9	2
Pseudomonas phage VCM	20	9	2
Pseudomonas phage ventosus	21	9	2
Aeromonas phage CC2	5	1	3
Prochlorococcus phage P-SSM2	15	5	3
Synechococcus phage ACG-2014b	24	11	3
Vibrio phage ValKK3	31	17	3
Cronobacter phage CR3	6	2	4
Cronobacter phage CR8	7	2	4
Enterobacteria phage phi92	9	3	4
Escherichia phage phAPEC8	13	3	4
Nitrincola phage 1M3-16	14	4	4
Pseudoalteromonas phage H101	16	6	4
Cronobacter phage vB_CsaM_GAP31	8	10	4
Escherichia coli bacteriophage rv5	10	10	4
Escherichia phage 2 JES-2013	11	10	4
Escherichia phage Av-05	12	10	4
Salmonella phage PVP-SE1	22	10	4
Salmonella phage SSE-121	23	10	4
Vibrio phage 1.084.O._10N.261.49.F5	25	12	4
Vibrio phage 1.101.O._10N.261.45.C6	26	12	4
Vibrio phage 11895-B1	27	13	4
Vibrio phage eugene12A10	28	14	4
Vibrio phage ICP1	29	15	4
Vibrio phage S4-7	30	16	4
Barba8S	1	18	4
Barba5S	2	18	4
Barba15A	2	18	4
Barba21A	3	18	4
Barba19A	4	18	4
Barba31A	4	18	4
Barba1A	32	18	4
Barba6A	32	18	4
Barba7A	32	18	4
Barba8A	32	18	4
Barba9A	32	18	4
Barba10A	32	18	4
Barba10S	32	18	4
Barba11S	32	18	4
Barba12A	32	18	4
Barba1S	32	18	4
Barba12S	32	18	4
Barba13A	32	18	4
Barba14A	32	18	4
Barba14S	32	18	4
Barba15S	32	18	4
Barba16S	32	18	4
Barba17A	32	18	4
Barba17S	32	18	4
Barba18A	32	18	4
Barba2A	32	18	4
Barba20A	32	18	4
Barba20S	32	18	4
Barba21S	32	18	4
Barba22A	32	18	4
Barba22S	32	18	4
Barba23A	32	18	4
Barba23S	32	18	4
Barba24S	32	18	4
Barba2S	32	18	4
Barba25A	32	18	4
Barba25S	32	18	4
Barba26A	32	18	4
Barba26S	32	18	4
Barba27S	32	18	4
Barba28A	32	18	4
Barba28S	32	18	4
Barba29A	32	18	4
Barba29S	32	18	4
Barba30A	32	18	4
Barba3A	32	18	4
Barba32A	32	18	4
Barba33A	32	18	4
Barba35A	32	18	4
Barba3S	32	18	4
Barba4A	32	18	4
Barba4S	32	18	4
Barba5A	32	18	4

## Sheet: S4
Table S4. 16S rRNA gene similarity between the other in-house Rheinheimera spp. strains and Rheinheimera sp. strain BAL341
Bacterial strain	Accession number	16S rRNA gene similarity to database	length of 16S rRNA gene sequence (bp)	% sequence identity to Rheinheimera sp. strain BAL341	how long (nt) alignment between alternative bacterial strain and BAL341
Rheinheimera sp. strain BAL341	KM586890	99% to Rheinheimera aquimaris strain SW-369 (EF076758.1)	808	-	-
Rheinheimera sp. strain BAL331	KM586876	99% to Rheinheimera baltica OSBAC5 (AJ441082.1)	798	0.98	798
Rheinheimera sp. strain BAL335	KM586880	97% to Rheinheimera chironomi strain K19414 (NR_043699.1)	496	0.95	496
Rheinheimera sp. strain BAL336	KM586917	98% to Rheinheimera chironomi strain K19414 (NR_043699.1)	767	0.97	767

## Sheet: S5
Table S5. Genome annotation of the pan-genome of Barbavirus, blastp searches against NCBI nr was performed with diamond while searches against the pfam database was performed with hmmsearch.
no of genomes that share the gene							best_hit_blast						best_hit_pfam			blast_hit_with_given_function
	predicted gene name	start	stop	strand	aa	function	function	e-value	%id	accesion	name	taxonomy	function	accession	e-value	function	e-value	%id	accesion	name	taxonomy
54	Barba18A_gp001	1	1002	-	334	ribonucleotide reductase	ribonucleotide reductase beta subunit	7.5e-87	50.9	ANA49130.1	Pseudomonas phage phiPMW	Myoviridae	Ribonuc_red_sm	PF00268.20	3.5e-38
54	Barba18A_gp002	1030	3882	-	951	ribonucleotide reductase	rNDP reductase alpha subunit-like protein	3e-197	42.1	ASV44443.1	Salicola phage SCTP-2	Myoviridae	Ribonuc_red_lgC	PF02867.14	1.5e-93
54	Barba18A_gp003	3883	4257	-	125	hypothetical protein
52	Barba18A_gp004	4244	4912	-	223	thymidylate synthase	thymidylate synthase (FAD)	1.3e-71	61.5	WP_019406206.1	Pseudomonas stutzeri	Gammaproteobacteria	Thy1	PF02511.14	2.6e-40
52	Barba18A_gp005	4991	5245	-	85	Glutaredoxin	NrdH-redoxin	1.4e-05	41.6	PIR63023.1	Candidatus Pacebacteria bacterium	Candidatus Pacebacteria	Glutaredoxin	PF00462.23	1.7e-08
52	Barba18A_gp006	5248	5604	-	119	MazG	putative mazG pyrophosphohydrolase	6.7e-38	73.3	YP_009037274.1	Nitrincola phage 1M3-16	Caudovirales	MazG	PF03819.16	1.9e-09
52	Barba18A_gp007	5794	6156	-	121	hypothetical protein
52	Barba18A_gp008	6236	7447	-	404	metallo-dependent phosphatase	metallo-dependent phosphatase	2.6e-81	46.7	ATN93535.1	Pseudoalteromonas phage J2-1	unclassified bacterial viruses	HTH_23	PF13384.5	0.00022
54	Barba18A_gp009	7444	7770	-	109	hypothetical protein
54	Barba18A_gp010	7767	8081	-	105	hypothetical protein
54	Barba18A_gp011	8068	8358	-	97	hypothetical protein
54	Barba18A_gp012	8355	8960	-	202	homing endonuclease HNH	homing endonuclease HNH	5.8e-34	42.6	ASU03311.1	Pseudoalteromonas phage SL20	unclassified bacterial viruses
54	Barba18A_gp013	8938	9987	-	350	putative exodeoxyribonuclease	putative exodeoxyribonuclease	2.5e-48	36.8	AMR57839.1	Pseudomonas phage vB_PsyM_KIL4	Myoviridae
54	Barba18A_gp014	9984	10202	-	73	hypothetical protein
54	Barba18A_gp015	10249	10527	-	93	hypothetical protein
54	Barba18A_gp016	10527	10736	-	70	hypothetical protein
51	Barba18A_gp017	10791	11000	-	70	hypothetical protein
54	Barba18A_gp018	11004	11318	-	105	conserved hypothetical protein	hypothetical protein	8.5e-13	50.6	WP_052198378.1	Pectobacterium carotovorum	Gammaproteobacteria
54	Barba18A_gp019	11329	11523	-	65	conserved hypothetical protein	hypothetical protein	6.4e-11	63.5	WP_097013326.1	Pseudodesulfovibrio profundus	Deltaproteobacteria	Tmemb_185A	PF10269.8	4.8e-05	transmembrane fragile-X-F protein	4.6e-09	50.8	AUR83338.1	Vibrio phage 1.033.O._10N.222.49.B8	unclassified bacterial viruses
54	Barba18A_gp020	11590	12324	-	245	conserved hypothetical protein	hypothetical protein	5.8e-20	36.1	YP_009037280.1	Nitrincola phage 1M3-16	Caudovirales
54	Barba18A_gp021	12586	13239	-	218	conserved hypothetical protein	hypothetical protein	1.7e-39	42.5	SCZ15900.1	Acinetobacter baumannii	Gammaproteobacteria				putative DNA binding protein	4.2e-38	39.6	APC46262.1	Pseudoalteromonas phage PHS3	unclassified bacterial viruses
54	Barba18A_gp022	13285	15474	-	730	DNA polymerase	DNA-directed DNA polymerase family B multifunctional domain	8e-283	65	AUR86405.1	Vibrio phage 1.084.O._10N.261.49.F5	unclassified bacterial viruses	DNA_pol_B_exo2	PF10108.8	0.00048
54	Barba18A_gp023	15501	17393	-	631	DNA primase	AAA domain protein	6e-210	57	AUR86406.1	Vibrio phage 1.084.O._10N.261.49.F5	unclassified bacterial viruses	Toprim_4	PF13662.5	6.9e-06
52	Barba18A_gp024	17400	17651	-	84	hypothetical protein
52	Barba18A_gp025	17644	17958	-	105	hypothetical protein
52	Barba18A_gp026	17971	18249	-	93	hypothetical protein
54	Barba18A_gp027	18266	18430	-	55	hypothetical protein
54	Barba18A_gp028	18427	18672	-	82	hypothetical protein
52	Barba18A_gp029	18669	18857	-	63	conserved hypothetical protein							DUF5467	PF17555.1	0.00028
52	Barba18A_gp030	18859	19350	-	164	macro domain protein	macro domain protein	4.4e-32	46.5	AUR84810.1	Vibrio phage 1.063.O._10N.261.45.C7	unclassified bacterial viruses
54	Barba18A_gp031	19473	19682	-	70	hypothetical protein
54	Barba18A_gp032	19682	19918	-	79	hypothetical protein
54	Barba18A_gp033	19905	20321	-	139	hypothetical protein
54	Barba18A_gp034	20415	21722	-	436	conserved hypothetical protein	hypothetical protein	1.2e-28	25	AUR93476.1	Vibrio phage 1.187.O._10N.286.49.F1	unclassified bacterial viruses
54	Barba18A_gp035	21825	22034	-	70	hypothetical protein
54	Barba18A_gp036	22424	22642	+	73	conserved hypothetical protein	hypothetical protein	0.00022	38.5	AUR87597.1	Vibrio phage 1.101.O._10N.261.45.C6	unclassified bacterial viruses
54	Barba18A_gp037	22797	22988	+	64	hypothetical protein
54	Barba18A_gp038	23000	23329	+	110	hypothetical protein
54	Barba18A_gp039	23344	23841	+	166	hypothetical protein
54	Barba18A_gp040	23838	24053	+	72	hypothetical protein
54	Barba18A_gp041	24125	25102	+	326	Pentapeptide	pentapeptide repeats (8 copies)	5e-11	41.7	CDB99514.1	Firmicutes bacterium CAG:41	Firmicutes	Pentapeptide_2	PF01469.17	2e-37
52	Barba18A_gp042	25196	25333	+	46	hypothetical protein
52	Barba18A_gp043	25811	26428	+	206	Pentapeptide	hypothetical protein	1.7e-12	50	SFD07119.1	Pseudomonas citronellolis	Gammaproteobacteria	Pentapeptide	PF00805.21	9.1e-47	pentapeptide repeat-containing protein	2.9e-12	51.5	WP_064582647.1	Pseudomonas citronellolis	Gammaproteobacteria
54	Barba18A_gp044	26634	26963	+	110	conserved hypothetical protein	hypothetical protein	4.9e-11	50	ARK07580.1	Sphingobium phage Lacusarx	unclassified bacterial viruses
52	Barba18A_gp045	27037	27162	+	42	hypothetical protein
52	Barba18A_gp046	27165	27410	+	82	hypothetical protein
54	Barba18A_gp047	27590	27841	+	84	hypothetical protein
53	Barba18A_gp048	27846	27989	+	48	hypothetical protein
52	Barba18A_gp049	27992	28162	+	57	hypothetical protein
52	Barba18A_gp050	28305	28844	+	180	conserved hypothetical protein	hypothetical protein	4.6e-22	40.4	YP_009222605.1	Pseudomonas phage VCM	Myoviridae
52	Barba18A_gp051	28847	29296	+	150	conserved hypothetical protein	hypothetical protein	6.5e-30	49	ANA49156.1	Pseudomonas phage phiPMW	Myoviridae
52	Barba18A_gp052	29560	29703	+	48	hypothetical protein
54	Barba18A_gp053	29700	29879	+	60	hypothetical protein
54	Barba18A_gp054	31135	31596	+	154	conserved hypothetical protein	hypothetical protein	1.5e-05	34.1	AUR89146.1	Vibrio phage 1.121.O._10N.286.46.C4	unclassified bacterial viruses
51	Barba18A_gp055	31657	31908	-	84	hypothetical protein
54	Barba18A_gp056	31918	32223	-	102	conserved hypothetical protein	hypothetical protein	1.5e-09	39.8	OGR27282.1	Desulfobacca sp. RBG_16_60_12	Deltaproteobacteria
54	Barba18A_gp057	32225	32461	-	79	hypothetical protein
54	Barba18A_gp058	32458	32754	-	99	hypothetical protein
51	Barba18A_gp059	32747	32980	-	78	hypothetical protein
54	Barba18A_gp060	32977	33414	-	146	hypothetical protein
54	Barba18A_gp061	33583	34029	-	149	hypothetical protein
54	Barba18A_gp062	34031	34285	-	85	hypothetical protein
54	Barba18A_gp063	34272	34433	-	54	hypothetical protein
54	Barba18A_gp064	34442	34657	-	72	hypothetical protein
54	Barba18A_gp065	34644	34907	-	88	hypothetical protein
54	Barba18A_gp066	34911	35150	-	80	conserved hypothetical protein	hypothetical protein	1.4e-12	56.7	YP_009124445.1	Pseudomonas phage vB_PaeM_PAO1_Ab03	Myoviridae
51	Barba18A_gp067	35147	35413	-	89	hypothetical protein
47	Barba18A_gp068	35414	35710	-	99	conserved hypothetical protein	hypothetical protein	2.8e-21	63.4	YP_009225615.1	Pseudoalteromonas phage H101	Myoviridae
54	Barba18A_gp069	35701	35970	-	90	hypothetical protein
54	Barba18A_gp070	35972	37441	-	490	conserved hypothetical protein	hypothetical protein	1.4e-25	53.5	YP_009225642.1	Pseudoalteromonas phage H101	Myoviridae				anaerobic ribonucleoside-triphosphate reductase	1.1e-14	23	AEA34109.1	Hippea maritima DSM 10411	Deltaproteobacteria
54	Barba18A_gp071	37443	38255	-	271	DNA adenine methylase	DNA adenine methylase	5.8e-45	39.6	AMA74610.1	Aneurinibacillus sp. XH2	Firmicutes	MethyltransfD12	PF02086.14	2.2e-40
54	Barba18A_gp072	38327	39010	-	228	CLP_protease	ATP-dependent Clp protease proteolytic subunit	4.1e-20	33.8	ASV41293.1	Vibrio phage JSF5	unclassified bacterial viruses	CLP_protease	PF00574.22	1.6e-07
52	Barba18A_gp073	39064	39849	-	262	PhoH	hypothetical protein	6.4e-33	36	AOQ26774.1	Vibrio phage S4-7	unclassified bacterial viruses	PhoH	PF02562.15	1.1e-49	PhoH-like protein	2.3e-30	32.2	AUR87445.1	Vibrio phage 1.101.O._10N.261.45.C6	unclassified bacterial viruses
54	Barba18A_gp074	39846	40178	-	111	hypothetical protein
54	Barba18A_gp075	40180	40398	-	73	hypothetical protein
52	Barba18A_gp076	40400	40627	-	76	conserved hypothetical protein							Cellulase	PF00150.17	0.00096
54	Barba18A_gp077	40629	41027	-	133	hypothetical protein
54	Barba18A_gp078	41180	41503	-	108	hypothetical protein
52	Barba18A_gp079	41507	41923	-	139	hypothetical protein
54	Barba18A_gp080	42047	42277	-	77	hypothetical protein
52	Barba18A_gp081	42278	42622	-	115	hypothetical protein
54	Barba18A_gp082	42774	43079	+	102	DNA-binding motif containing protein							HTH_3	PF01381.21	5.4e-06
54	Barba18A_gp083	43518	44036	+	173	hypothetical protein
54	Barba18A_gp084	44137	44607	+	157	hypothetical protein
54	Barba18A_gp085	44620	44874	+	85	hypothetical protein
54	Barba18A_gp086	44871	45113	+	81	hypothetical protein
51	Barba18A_gp087	45273	45791	+	173	conserved hypothetical protein	hypothetical protein	3.6e-16	35.2	YP_007348587.1	Escherichia phage phAPEC8	Myoviridae
53	Barba18A_gp088	45796	45999	+	68	hypothetical protein
52	Barba18A_gp089	46095	46289	+	65	hypothetical protein
52	Barba18A_gp090	46309	46923	+	205	putative DNA binding protein	putative DNA binding protein	8.2e-36	40.8	APC46262.1	Pseudoalteromonas phage PHS3	unclassified bacterial viruses
54	Barba18A_gp091	47015	47443	+	143	hypothetical protein
54	Barba18A_gp092	47616	47870	+	85	hypothetical protein
52	Barba18A_gp093	48466	48609	+	48	hypothetical protein
52	Barba18A_gp094	48655	48786	+	44	hypothetical protein
52	Barba18A_gp095	48871	50235	+	455	terminase large subunit	terminase large subunit	2.5e-149	56.9	YP_006987032.1	Cronobacter phage vB_CsaM_GAP31	Myoviridae	Terminase_6	PF03237.14	1.8e-30
54	Barba18A_gp096	50248	51720	+	491	putative portal protein	hypothetical protein	1.2e-88	41.9	YP_007236869.1	Pseudomonas phage vB_PaeM_C2-10_Ab1	Myoviridae	DUF935	PF06074.11	7.7e-07	putative portal protein	3.8e-87	41.7	ATW58229.1	Pseudomonas phage ventosus	unclassified bacterial viruses
54	Barba18A_gp097	51729	53135	+	469	peptidase	coil containing protein	6.3e-55	40.6	AUR92126.1	Vibrio phage 1.170.O._10N.261.52.C3	unclassified bacterial viruses	Peptidase_S49	PF01343.17	1.2e-21
54	Barba18A_gp098	53154	53498	+	115	hypothetical protein
54	Barba18A_gp099	53530	54585	+	352	major capsid protein	major capsid protein	1.5e-48	36.7	WP_058124248.1	Thalassobacter stenotrophicus	Alphaproteobacteria	Phage_cap_E	PF03864.14	6.1e-61
54	Barba18A_gp100	54658	55053	+	132	conserved hypothetical protein	hypothetical protein	1.2e-11	35.9	YP_009009362.1	Pseudomonas phage phiPsa374	Myoviridae
54	Barba18A_gp101	55037	55534	+	166	conserved hypothetical protein	hypothetical protein	3.2e-06	29.3	AOQ26860.1	Vibrio phage S4-7	unclassified bacterial viruses
54	Barba18A_gp102	55531	55899	+	123	conserved hypothetical protein	hypothetical protein	1.1e-06	30.5	AUE23406.1	Raoultella phage Ro1	Myoviridae
54	Barba18A_gp103	55896	56456	+	187	hypothetical protein
54	Barba18A_gp104	56484	57560	+	359	tail sheath protein	hypothetical protein	7.7e-29	28.1	AKE47028.1	Escherichia coli O157 typing phage 14	Myoviridae	DUF3383	PF11863.7	1.8e-27	tail sheath protein	1.7e-28	28.2	YP_008857275.1	Escherichia phage 4MG	Myoviridae
54	Barba18A_gp105	57572	58033	+	154	putative structural protein	putative structural protein 2	2.6e-18	39.4	YP_006383032.1	Cronobacter phage CR3	Myoviridae	DUF3277	PF11681.7	1.3e-06
54	Barba18A_gp106	58104	58574	+	157	conserved hypothetical protein	hypothetical protein	1.7e-12	40.5	YP_009111162.1	Escherichia phage Av-05	Myoviridae
54	Barba18A_gp107	58637	58798	+	54	hypothetical protein
54	Barba18A_gp108	58813	59451	-	213	putative DNA binding protein	hypothetical protein	2.8e-42	41.3	ERU34954.1	Pseudomonas aeruginosa CF614	Gammaproteobacteria				putative DNA binding protein	9.5e-35	39.5	APC46262.1	Pseudoalteromonas phage PHS3	unclassified bacterial viruses
54	Barba18A_gp109	59540	61237	+	566	tail length tape-measure protein	hypothetical protein	2.7e-36	32.8	WP_094461402.1	Serratia marcescens	Gammaproteobacteria				tail length tape-measure protein	2.1e-33	30.5	YP_009187672.1	Klebsiella phage vB_KpnM_KB57	Myoviridae
54	Barba18A_gp110	61250	61855	+	202	conserved hypothetical protein	hypothetical protein	1.7e-09	29.8	WP_047064354.1	Klebsiella aerogenes	Gammaproteobacteria
54	Barba18A_gp111	61855	62205	+	117	conserved hypothetical protein	hypothetical protein	6.8e-11	38	YP_009012468.1	Enterobacteria phage phi92	Myoviridae
54	Barba18A_gp112	62205	63410	+	402	conserved hypothetical protein	hypothetical protein	3.1e-18	24.7	YP_009014984.1	Cronobacter phage CR9	Myoviridae				putative baseplate hub	2.7e-14	23.7	AMM43471.1	Enterobacteria phage ECGD1	Myoviridae
54	Barba18A_gp113	63422	64087	+	222	putative baseplate assembly protein	hypothetical protein	2.2e-10	29.4	WP_049615000.1	Yersinia pekkanenii	Gammaproteobacteria				putative baseplate assembly protein	5.5e-09	31.5	YP_007392694.1	Pectobacterium phage phiTE	Myoviridae
54	Barba18A_gp114	64084	65409	+	442	conserved hypothetical protein	hypothetical protein	4.6e-15	34.6	YP_009111169.1	Escherichia phage Av-05	Myoviridae				putative structural protein	1.1e-13	41.7	ATW58381.1	Pseudomonas phage ventosus	unclassified bacterial viruses
54	Barba18A_gp115	65422	66966	+	515	conserved hypothetical protein	hypothetical protein	5.5e-12	31.9	WP_053625777.1	Streptomyces sp. WM6349	Actinobacteria	Pectate_lyase_3	PF12708.6	0.00091	pectate lyase	7.7e-06	26.2	ATG86239.1	Pseudomonas phage IME180	unclassified bacterial viruses
54	Barba18A_gp116	66973	68484	+	504	baseplate	hypothetical protein	8.3e-37	25.8	YP_009012477.1	Enterobacteria phage phi92	Myoviridae	Baseplate_J	PF04865.13	2.3e-07	putative baseplate component	4.1e-36	25.1	YP_008530280.1	Escherichia phage JES2013	Myoviridae
54	Barba18A_gp117	68492	69820	+	443	conserved hypothetical protein	putative YapH protein	1.3e-09	46.5	YP_009212552.1	Sinorhizobium phage phiN3	Myoviridae	DUF2612	PF11041.7	6.9e-05
54	Barba18A_gp118	69833	70492	+	220	tail fiber	putative structural protein	1.9e-17	37.9	ASN72843.1	uncultured phage	environmental samples				putative tail fiber protein	3.2e-17	29.2	YP_009222185.1	Vibrio phage qdvp001	unclassified dsDNA phages
54	Barba18A_gp119	70492	71733	+	414	tail fiber	phage P2 tail fiber gpH-like protein	3e-08	39.1	WP_012702264.1	Azotobacter vinelandii	Gammaproteobacteria
53	Barba18A_gp120	71735	72160	+	142	hypothetical protein
54	Barba18A_gp121	72162	72527	+	122	conserved hypothetical protein	hypothetical protein	2.7e-18	52.8	WP_052521123.1	Acidovorax temperans	Proteobacteria
54	Barba18A_gp122	72577	72942	+	122	hypothetical protein
50	Barba18A_gp123	72964	73326	+	121	Peptidase_M15	peptidase_M15	8.6e-25	51.7	WP_009368418.1	Bilophila sp. 4_1_30	Deltaproteobacteria	Peptidase_M15_3	PF08291.10	1.4e-23
54	Barba18A_gp124	73336	73569	+	78	hypothetical protein
54	Barba18A_gp125	73579	73875	+	99	conserved hypothetical protein							DUF2730	PF10805.7	0.00012
47	Barba18A_gp126	73877	73951	+	25	hypothetical protein
54	Barba18A_gp127	73951	74370	+	140	hypothetical protein
54	Barba18A_gp128	74354	74650	+	99	hypothetical protein
49	Barba18A_gp129	74583	74933	+	117	hypothetical protein
54	Barba18A_gp130	74926	76023	+	366	hypothetical protein
54	Barba18A_gp131	76023	77180	+	386	conserved hypothetical protein	hypothetical protein	2.3e-10	28.8	WP_046553037.1	Arsukibacterium sp. MJ3	Gammaproteobacteria
54	Barba18A_gp132	77190	78791	+	534	hypothetical protein
54	Barba18A_gp133	78798	79172	+	125	hypothetical protein
54	Barba18A_gp134	79230	79508	+	93	conserved hypothetical protein	hypothetical protein	1.4e-06	41	PCI62059.1	Gammaproteobacteria bacterium	Gammaproteobacteria
54	Barba18A_gp135	79510	80061	+	184	conserved hypothetical protein	hypothetical protein	1.1e-39	48.2	AUR91469.1	Vibrio phage 1.161.O._10N.261.48.C5	unclassified bacterial viruses
54	Barba18A_gp136	80063	80305	+	81	conserved hypothetical protein	hypothetical protein	0.00095	43.5	WP_057785303.1	Alishewanella sp. WH16-1	Gammaproteobacteria
1	Barba10S_gp009	7440	7616	-	58	hypothetical protein
7	Barba11S_gp007	5614	5775	-	53	hypothetical protein
7	Barba11S_gp022	12358	12573	-	71	hypothetical protein
1	Barba17A_gp017	10791	11000	-	69	conserved hypothetical protein							Keratin_2_head	PF16208.4	0.00038
1	Barba17S_gp065	34644	34907	-	38	conserved hypothetical protein							DNA_ligase_IV	PF11411.7	2.4e-05
2	Barba19A_gp005	5050	5256	+	68	hypothetical protein
2	Barba19A_gp006	5260	5508	-	82	glutaredoxin							Glutaredoxin	PF00462.23	5.1e-10
2	Barba19A_gp007	5505	6077	-	190	MazG	hypothetical protein	7.3e-14	42.3	WP_005616872.1	Actinobacillus pleuropneumoniae	Gammaproteobacteria	MazG-like	PF12643.6	8.5e-06	phosphoribosyl-ATP pyrophosphohydrolase	1.6e-08	39	WP_039091460.1	Gallibacterium anatis	Gammaproteobacteria
2	Barba19A_gp008	6092	6235	-	47	conserved hypothetical protein							SlyX	PF04102.11	2.4e-06
2	Barba19A_gp009	6315	6944	-	209	putative DNA binding protein	hypothetical protein	1.7e-43	46.4	OMG61500.1	Pseudomonas balearica	Gammaproteobacteria				putative DNA binding protein	1.6e-41	44.5	APC46262.1	Pseudoalteromonas phage PHS3	Siphoviridae
2	Barba19A_gp010	6934	7950	-	338	metallo-dependent phosphatase	hypothetical protein	8.5e-74	54.9	PZN86575.1	Proteobacteria bacterium	Proteobacteria	Metallophos	PF00149.27	3.9e-06	putative phosphoesterase	6.1e-72	52.4	ATW58337.1	Pseudomonas phage ventosus	Myoviridae
2	Barba19A_gp015	9447	9668	-	73	hypothetical protein
2	Barba19A_gp016	9655	9852	-	65	conserved hypothetical protein							DUF4090	PF13319.5	0.00021
2	Barba19A_gp021	11683	11922	-	79	hypothetical protein
2	Barba19A_gp028	18336	18587	-	83	hypothetical protein
2	Barba19A_gp029	18580	18813	-	77	conserved hypothetical protein							RHH_5	PF07878.10	7.1e-05
2	Barba19A_gp032	19524	19712	-	62	conserved hypothetical protein							SPC12	PF06645.12	8.6e-05
2	Barba19A_gp033	19756	21246	-	496	nicotinate phosphoribosyltransferase	nicotinate phosphoribosyltransferase	1.7e-147	55.9	PCJ60257.1	Planctomycetes bacterium	Planctomycetes	NAPRTase	PF04095.15	8.4e-39
2	Barba19A_gp034	21256	22062	-	268	ribose-phosphate pyrophosphokinase	hypothetical protein	4.3e-52	44.4	YP_009223012.1	Vibrio phage eugene 12A10	unclassified dsDNA phages	Pribosyltran	PF00156.26	1.2e-07	ribose-phosphate pyrophosphokinase	5.8e-49	43.9	YP_009225509.1	Pseudoalteromonas phage H101	Myoviridae
2	Barba19A_gp035	22063	22566	-	167	macro domain protein	macro domain protein	2e-29	46.6	AUR84810.1	Vibrio phage 1.036.O._10N.261.45.C7	unclassified bacterial virus
2	Barba19A_gp036	22686	22937	-	83	hypothetical protein
2	Barba19A_gp037	22949	23356	-	134	hypothetical protein
2	Barba19A_gp055	31298	31501	+	67	hypothetical protein
2	Barba19A_gp056	31589	31918	+	109	conserved hypothetical protein	hypothetical protein	8.1e-10	40.9	WP_105518570.1	Ochrobactrum pseudogrignonense	Alphaproteobacteria
2	Barba19A_gp057	32020	32427	+	135	conserved hypothetical protein	hypothetical protein	1.4e-19	45	BAQ86511.1	uncultured Mediterranean phage uvMED	environmental samples
2	Barba19A_gp058	32551	32817	+	88	conserved hypothetical protein	hypothetical protein	7.8e-11	49.4	YP_009100530.1	Shewanella sp. phage 1/4	Myoviridae
2	Barba19A_gp061	34883	35851	-	322	nucleotidyltransferase	hypothetical protein	1.5e-104	59.5	YP_007673631.1	Vibrio phage 11895-B1	Myoviridae	Nuc-transf	PF10127.8	1.7e-14	putative nucleotidyltransferase	2.3e-97	56.6	AUR86325.1	Vibrio phage 1.084.O._10N.261.49.F5	unclassified bacterial viruses
2	Barba19A_gp062	35861	36280	-	139	conserved hypothetical protein	hypothetical protein	2.4e-22	45.7	YP_007673630.1	Vibrio phage 11895-B1	Myoviridae
3	Barba19A_gp063	36277	37536	-	419	tRNA nucleotidyltransferase	tRNA nucleotidyltransferase	3e-129	53.8	YP_009222883.1	Vibrio phage eugene 12A10	unclassified dsDNA phages	PolyA_pol	PF01743.19	9.2e-22
7	Barba19A_gp077	41068	41406	-	112	conserved hypothetical protein	hypothetical protein	6.4e-10	44.6	YP_009104289.1	Idiomarinaceae phage Phi1M2-2	Siphoviridae
2	Barba19A_gp087	46080	46514	-	144	hypothetical protein
2	Barba19A_gp089	46852	47001	-	49	hypothetical protein
2	Barba19A_gp095	49653	49865	+	70	hypothetical protein
3	Barba19A_gp096	49867	50082	+	71	hypothetical protein
2	Barba19A_gp098	50374	51033	+	219	putative DNA binding protein	putative DNA binding protein	6.5e-41	45.7	APC46262.1	Pseudoalteromonas phage PHS3	Siphoviridae
2	Barba19A_gp099	51112	51312	+	66	conserved hypothetical protein							DZR	PF12773.6	2.4e-05
2	Barba19A_gp102	52842	52988	+	48	hypothetical protein
2	Barba19A_gp103	53270	54556	+	427	terminase large subunit	terminase large subunit	1.9e-65	34.7	AXQ70970.1	Vibrio phage ICP1_2012_A	Myoviridae	Terminase_6	PF03237.14	1.4e-20
1	Barba20S_gp045	26982	27158	-	58	hypothetical protein
1	Barba21A_gp090	45560	45799	+	78	hypothetical protein
1	Barba21A_gp091	45810	46016	+	68	hypothetical protein
2	Barba23A_gp115	64711	65835		374	ISAs1 family transposase	ISAs1 family transposase	7.4e-204	96.3	WP_042849116.1	Providencia rettgeri	Gammaproteobacteria	DDE_Tnp_1_assoc	PF13808.5	2.2e-33
1	Barba23A_gp116	65932	66483	+	183	conserved hypothetical protein							CBM_5_12_2	PF14600.5	0.0001
1	Barba3A_gp028	18429	18623	-	64	hypothetical protein
2	Barba5S_gp004	4244	4489	-	81	hypothetical protein
2	Barba5S_gp005	4482	4691	-	69	hypothetical protein
2	Barba5S_gp006	4684	5595	-	303	thymidylate synthase	hypothetical protein	3.8e-57	46.5	ASV41509.1	Vibrio phage JSF6	Myoviridae	Thy1	PF02511.14	1.4e-13	putative thymidylate synthase	5e-57	46.5	YP_004251136.1	Vibrio phage ICP1	Myoviridae
5	Barba5S_gp045	26153	26350	-	65	hypothetical protein
5	Barba5S_gp048	27724	28053	+	60	hypothetical protein
15	Barba5S_gp065	34521	34706	-	61	conserved hypothetical protein							Toxin_38	PF14866.5	0.00012
7	Barba5S_gp066	34710	34937	-	80	hypothetical protein
10	Barba5S_gp070	35903	36256	-	60	hypothetical protein
2	Barba5S_gp080	40878	41642	-	254	PhoH	hypothetical protein	1.2e-54	51.2	YP_007877322.1	Vibrio phage helene 12B3	unclassified dsDNA phages	PhoH	PF02562.15	1.4e-52	PhoH	2.5e-52	48.6	YP_006908906.1	Escherichia phage ECBP2	Podoviridae
2	Barba5S_gp081	41639	41872	-	77	conserved hypothetical protein							Tox-URI2	PF15653.5	0.00011
4	Barba5S_gp131	74970	75347	+	125	conserved hypothetical protein	hypothetical protein	5.3e-21	45.3	WP_027670095.1	Rheinheimera baltica	Gammaproteobacteria
4	Barba5S_gp132	75344	75745	+	133	conserved hypothetical protein	hypothetical protein	4.8e-20	46.6	WP_114794210.1	Vibrio cholerae	Gammaproteobacteria
7	Barba8S_gp053	29981	30160	+	59	hypothetical protein
1	Barba8S_gp057	32237	32455	-	72	conserved hypothetical protein							Nexin_C	PF08628.11	1.7e-05
1	Barba8S_gp058	32465	32899	-	144	conserved hypothetical protein	hypothetical protein	4.7e-24	45.5	YP_007673630.1	Vibrio phage 11895-B1	Myoviridae	PTH2	PF01981.15	6.6e-06
1	Barba9A_gp044	25806	25955	+	49	hypothetical protein

## Sheet: S6
Table S6. Depth and coverage of the 25 different viral metagenomes from LMO competetively recruited to the genomes of the type-phages of the five species within Barbavirus, analyses made with bowtie2. The depth is average across the genome of the phage.	Depth and coverage of the 25 different viral metagenomes from LMO recruited to the genomes of the type-phages of the five species within Barbavirus, analyses made with bowtie2. The depth is average across the genome of the phage.
Metagenome time-point	Barba18A_depth	Barba18A_%coverage	Barba19A_depth	Barba19A_%coverage	Barba21A_depth	Barba21A_%coverage	Barba5S_depth	Barba5S_%coverage	Barba8S_depth	Barba8S_%coverage
120426	0	0	0	0	0	0	0.001221	0.1221	0.003695	0.35
120510	0.086119	7.1918	0.328621	23.6479	0.067707	5.7963	0.086339	7.0555	0.080902	6.7049
120806	0.834445	42.2967	3.83282	88.4349	0.855191	42.0975	0.862359	40.5915	0.792414	42.478
120828	0.279767	19.6697	1.138	54.3306	0.3769	22.5993	0.252308	17.9336	0.248866	16.8159
120910	0.137052	10.8623	0.576895	36.6112	0.172721	11.4944	0.177608	14.6162	0.150354	11.5732
121015	0.011824	0.9771	0.051	4.9794	0.012991	1.1809	0.007324	0.6865	0.012317	1.1927
121123	0.040029	2.1135	0.384644	7.0537	0.220169	4.1438	0.080719	4.2263	0.059524	2.7159
130617	0	0	0.001194	0.1194	0.002514	0.2514	0.001221	0.1221	0.004927	0.4927
130705	0.012497	0.8302	0.04775	2.4761	0.026966	1.4373	0.006756	0.6176	0.014537	1.2756
130725	0.204924	15.5386	1.10233	58.4389	0.280373	21.7245	0.236332	17.1867	0.227232	17.2524
130815	0.433422	29.4528	1.45401	67.2064	0.430681	30.0444	0.368933	23.5703	0.454366	30.2854
130905	0.645129	33.2242	2.42543	72.3667	0.814561	39.014	0.800771	34.6357	0.81461	37.6598
131003	0.009161	0.8763	0.045208	4.4357	0.017135	1.6936	0.006103	0.5765	0.002463	0.2463
131211	0	0	0.008935	0.7942	0.001568	0.1568	0.001523	0.1523	0	0
140109	0.006273	0.6273	0.010413	1.0413	0	0	0	0	0	0
140220	0	0	0.005555	0.5555	0.004704	0.4704	0	0	0.003073	0.3073
140312	0.004705	0.4705	0.022338	2.079	0.011224	1.0789	0.006792	0.6442	0	0
140506	0	0	0.004468	0.4468	0	0	0.001523	0.1523	0	0
140604	0	0	0	0	0.000336	0.0336	0	0	0	0
140820	0.327351	25.084	1.71271	74.0072	0.457485	32.9127	0.290438	22.2953	0.38922	28.3598
141013	0.009385	0.9173	0.012079	1.1784	0	0	0.003046	0.1656	0.00461	0.3524
141216	0.007891	0.7082	0.011914	0.9538	0.006272	0.5625	0.00481	0.3517	0.00389	0.2707
150215	0	0	0.004468	0.4468	0	0	0.001523	0.1523	0.00178	0.1781
150318	0.01297	1.2546	0.012717	1.1465	0.001891	0.1891	0	0	0.003073	0.3073
150610	0	0	0.002978	0.2009	0	0	0	0	0	0

## Sheet: S7
Table S7. Metadata associated with the 25 viral metagenomes from the LMO, raw data available at NCBI.
Accession	sample_name	library_ID	title	library_source	library_layout	platform	instrument_model	design_description	filetype	filename	filename2	filename3	filename4	filename5	filename6	total_bp	organism	isolation_source	collection_date	geo_loc_name	lat_lon	samp_mat_process
SAMN09302791	LMO_120426	LMO_120426_vm	Baltic Sea viral metagenomes	METAGENOMIC	paired	ILLUMINA	Illumina HiSeq 2500	The library was created with Illumina TruSeq DNA, 2x100 bp.	fastq	5_140130_AC3NVDACXX_P847_101_1.fastq.gz	5_140130_AC3NVDACXX_P847_101_2.fastq.gz	6_140130_AC3NVDACXX_P847_101_1.fastq.gz	6_140130_AC3NVDACXX_P847_101_2.fastq.gz	NA	NA	4929440845	Environmental sample	Brackish water	41025	Sweden: Baltic Sea, east of Krehamn, land	56.93 N 17.06 E	0.2 M filtered sea water, iron-chloride percipitation
SAMN09302792	LMO_120510	LMO_120510_vm	Baltic Sea viral metagenomes	METAGENOMIC	paired	ILLUMINA	Illumina HiSeq 2500	The library was created with Illumina TruSeq Nano, 2x125 bp.	fastq	1_160112_BC8532ANXX_P2954_101_1.fastq.gz	1_160112_BC8532ANXX_P2954_101_2.fastq.gz	3_160108_AC7HHWANXX_P2954_101_1.fastq.gz	3_160108_AC7HHWANXX_P2954_101_2.fastq.gz	4_160108_AC7HHWANXX_P2954_101_1.fastq.gz	4_160108_AC7HHWANXX_P2954_101_2.fastq.gz	3945136558	Environmental sample	Brackish water	41039	Sweden: Baltic Sea, east of Krehamn, land	56.93 N 17.06 E	0.2 M filtered sea water, iron-chloride percipitation
SAMN09302793	LMO_120806	LMO_120806_vm	Baltic Sea viral metagenomes	METAGENOMIC	paired	ILLUMINA	Illumina HiSeq 2500	The library was created with Illumina TruSeq Nano, 2x125 bp.	fastq	1_160112_BC8532ANXX_P2954_102_1.fastq.gz	1_160112_BC8532ANXX_P2954_102_2.fastq.gz	3_160108_AC7HHWANXX_P2954_102_1.fastq.gz	3_160108_AC7HHWANXX_P2954_102_2.fastq.gz	4_160108_AC7HHWANXX_P2954_102_1.fastq.gz	4_160108_AC7HHWANXX_P2954_102_2.fastq.gz	2841477238	Environmental sample	Brackish water	41127	Sweden: Baltic Sea, east of Krehamn, land	56.93 N 17.06 E	0.2 M filtered sea water, iron-chloride percipitation
SAMN09302794	LMO_120828	LMO_120828_vm	Baltic Sea viral metagenomes	METAGENOMIC	paired	ILLUMINA	Illumina HiSeq 2500	The library was created with Illumina TruSeq Nano, 2x125 bp.	fastq	1_160112_BC8532ANXX_P2954_103_1.fastq.gz	1_160112_BC8532ANXX_P2954_103_2.fastq.gz	3_160108_AC7HHWANXX_P2954_103_1.fastq.gz	3_160108_AC7HHWANXX_P2954_103_2.fastq.gz	4_160108_AC7HHWANXX_P2954_103_1.fastq.gz	4_160108_AC7HHWANXX_P2954_103_2.fastq.gz	4292439804	Environmental sample	Brackish water	41149	Sweden: Baltic Sea, east of Krehamn, land	56.93 N 17.06 E	0.2 M filtered sea water, iron-chloride percipitation
SAMN09302795	LMO_120910	LMO_120910_vm	Baltic Sea viral metagenomes	METAGENOMIC	paired	ILLUMINA	Illumina HiSeq 2500	The library was created with Illumina TruSeq DNA, 2x100 bp.	fastq	5_140130_AC3NVDACXX_P847_104_1.fastq.gz	5_140130_AC3NVDACXX_P847_104_2.fastq.gz	6_140130_AC3NVDACXX_P847_104_1.fastq.gz	6_140130_AC3NVDACXX_P847_104_2.fastq.gz	NA	NA	3125642960	Environmental sample	Brackish water	41162	Sweden: Baltic Sea, east of Krehamn, land	56.93 N 17.06 E	0.2 M filtered sea water, iron-chloride percipitation
SAMN09302796	LMO_121015	LMO_121015_vm	Baltic Sea viral metagenomes	METAGENOMIC	paired	ILLUMINA	Illumina HiSeq 2500	The library was created with Illumina TruSeq DNA, 2x100 bp.	fastq	5_140130_AC3NVDACXX_P847_105_1.fastq.gz	5_140130_AC3NVDACXX_P847_105_2.fastq.gz	6_140130_AC3NVDACXX_P847_105_1.fastq.gz	6_140130_AC3NVDACXX_P847_105_2.fastq.gz	NA	NA	3176995804	Environmental sample	Brackish water	41197	Sweden: Baltic Sea, east of Krehamn, land	56.93 N 17.06 E	0.2 M filtered sea water, iron-chloride percipitation
SAMN09302797	LMO_121123	LMO_121123_vm	Baltic Sea viral metagenomes	METAGENOMIC	paired	ILLUMINA	Illumina HiSeq 2500	The library was created with Illumina TruSeq DNA, 2x100 bp.	fastq	5_140130_AC3NVDACXX_P847_106_1.fastq.gz	5_140130_AC3NVDACXX_P847_106_2.fastq.gz	6_140130_AC3NVDACXX_P847_106_1.fastq.gz	6_140130_AC3NVDACXX_P847_106_2.fastq.gz	NA	NA	3258132336	Environmental sample	Brackish water	41236	Sweden: Baltic Sea, east of Krehamn, land	56.93 N 17.06 E	0.2 M filtered sea water, iron-chloride percipitation
SAMN09302798	LMO_130617	LMO_130617_vm	Baltic Sea viral metagenomes	METAGENOMIC	paired	ILLUMINA	Illumina HiSeq 2500	The library was created with Illumina TruSeq DNA, 2x100 bp.	fastq	5_140130_AC3NVDACXX_P847_107_1.fastq.gz	5_140130_AC3NVDACXX_P847_107_2.fastq.gz	6_140130_AC3NVDACXX_P847_107_1.fastq.gz	6_140130_AC3NVDACXX_P847_107_2.fastq.gz	NA	NA	4817109251	Environmental sample	Brackish water	41442	Sweden: Baltic Sea, east of Krehamn, land	56.93 N 17.06 E	0.2 M filtered sea water, iron-chloride percipitation
SAMN09302799	LMO_130705	LMO_130705_vm	Baltic Sea viral metagenomes	METAGENOMIC	paired	ILLUMINA	Illumina HiSeq 2500	The library was created with Illumina TruSeq DNA, 2x100 bp.	fastq	5_140130_AC3NVDACXX_P847_108_1.fastq.gz	5_140130_AC3NVDACXX_P847_108_2.fastq.gz	6_140130_AC3NVDACXX_P847_108_1.fastq.gz	6_140130_AC3NVDACXX_P847_108_2.fastq.gz	NA	NA	5009314978	Environmental sample	Brackish water	41460	Sweden: Baltic Sea, east of Krehamn, land	56.93 N 17.06 E	0.2 M filtered sea water, iron-chloride percipitation
SAMN09302800	LMO_130725	LMO_130725_vm	Baltic Sea viral metagenomes	METAGENOMIC	paired	ILLUMINA	Illumina HiSeq 2500	The library was created with Illumina TruSeq Nano, 2x125 bp.	fastq	1_160112_BC8532ANXX_P2954_104_1.fastq.gz	1_160112_BC8532ANXX_P2954_104_2.fastq.gz	3_160108_AC7HHWANXX_P2954_104_1.fastq.gz	3_160108_AC7HHWANXX_P2954_104_2.fastq.gz	4_160108_AC7HHWANXX_P2954_104_1.fastq.gz	4_160108_AC7HHWANXX_P2954_104_2.fastq.gz	4643456375	Environmental sample	Brackish water	41480	Sweden: Baltic Sea, east of Krehamn, land	56.93 N 17.06 E	0.2 M filtered sea water, iron-chloride percipitation
SAMN09302801	LMO_130815	LMO_130815_vm	Baltic Sea viral metagenomes	METAGENOMIC	paired	ILLUMINA	Illumina HiSeq 2500	The library was created with Illumina TruSeq DNA, 2x100 bp.	fastq	5_140130_AC3NVDACXX_P847_110_1.fastq.gz	5_140130_AC3NVDACXX_P847_110_2.fastq.gz	6_140130_AC3NVDACXX_P847_110_1.fastq.gz	6_140130_AC3NVDACXX_P847_110_2.fastq.gz	NA	NA	7635862250	Environmental sample	Brackish water	41501	Sweden: Baltic Sea, east of Krehamn, land	56.93 N 17.06 E	0.2 M filtered sea water, iron-chloride percipitation
SAMN09302802	LMO_130905	LMO_130905_vm	Baltic Sea viral metagenomes	METAGENOMIC	paired	ILLUMINA	Illumina HiSeq 2500	The library was created with Illumina TruSeq DNA, 2x100 bp.	fastq	5_140130_AC3NVDACXX_P847_111_1.fastq.gz	5_140130_AC3NVDACXX_P847_111_2.fastq.gz	6_140130_AC3NVDACXX_P847_111_1.fastq.gz	6_140130_AC3NVDACXX_P847_111_2.fastq.gz	NA	NA	6500916125	Environmental sample	Brackish water	41522	Sweden: Baltic Sea, east of Krehamn, land	56.93 N 17.06 E	0.2 M filtered sea water, iron-chloride percipitation
SAMN09302803	LMO_131003	LMO_131003_vm	Baltic Sea viral metagenomes	METAGENOMIC	paired	ILLUMINA	Illumina HiSeq 2500	The library was created with Illumina TruSeq DNA, 2x100 bp.	fastq	5_140130_AC3NVDACXX_P847_112_1.fastq.gz	5_140130_AC3NVDACXX_P847_112_2.fastq.gz	6_140130_AC3NVDACXX_P847_112_1.fastq.gz	6_140130_AC3NVDACXX_P847_112_2.fastq.gz	NA	NA	1252572625	Environmental sample	Brackish water	41550	Sweden: Baltic Sea, east of Krehamn, land	56.93 N 17.06 E	0.2 M filtered sea water, iron-chloride percipitation
SAMN09302804	LMO_131211	LMO_131211_vm	Baltic Sea viral metagenomes	METAGENOMIC	paired	ILLUMINA	Illumina HiSeq 2500	The library was created with Illumina TruSeq Nano, 2x125 bp.	fastq	1_160112_BC8532ANXX_P2954_105_1.fastq.gz	1_160112_BC8532ANXX_P2954_105_2.fastq.gz	3_160108_AC7HHWANXX_P2954_105_1.fastq.gz	3_160108_AC7HHWANXX_P2954_105_2.fastq.gz	4_160108_AC7HHWANXX_P2954_105_1.fastq.gz	4_160108_AC7HHWANXX_P2954_105_2.fastq.gz	676311000	Environmental sample	Brackish water	41619	Sweden: Baltic Sea, east of Krehamn, land	56.93 N 17.06 E	0.2 M filtered sea water, iron-chloride percipitation
SAMN09302805	LMO_140109	LMO_140109_vm	Baltic Sea viral metagenomes	METAGENOMIC	paired	ILLUMINA	Illumina HiSeq 2500	The library was created with Illumina TruSeq Nano, 2x125 bp.	fastq	1_160112_BC8532ANXX_P2954_106_1.fastq.gz	1_160112_BC8532ANXX_P2954_106_2.fastq.gz	3_160108_AC7HHWANXX_P2954_106_1.fastq.gz	3_160108_AC7HHWANXX_P2954_106_2.fastq.gz	4_160108_AC7HHWANXX_P2954_106_1.fastq.gz	4_160108_AC7HHWANXX_P2954_106_2.fastq.gz	4501415375	Environmental sample	Brackish water	41648	Sweden: Baltic Sea, east of Krehamn, land	56.93 N 17.06 E	0.2 M filtered sea water, iron-chloride percipitation
SAMN09302806	LMO_140220	LMO_140220_vm	Baltic Sea viral metagenomes	METAGENOMIC	paired	ILLUMINA	Illumina HiSeq 2500	The library was created with Illumina TruSeq Nano, 2x125 bp.	fastq	1_160112_BC8532ANXX_P2954_107_1.fastq.gz	1_160112_BC8532ANXX_P2954_107_2.fastq.gz	3_160108_AC7HHWANXX_P2954_107_1.fastq.gz	3_160108_AC7HHWANXX_P2954_107_2.fastq.gz	4_160108_AC7HHWANXX_P2954_107_1.fastq.gz	4_160108_AC7HHWANXX_P2954_107_2.fastq.gz	8095005250	Environmental sample	Brackish water	41690	Sweden: Baltic Sea, east of Krehamn, land	56.93 N 17.06 E	0.2 M filtered sea water, iron-chloride percipitation
SAMN09302807	LMO_140312	LMO_140312_vm	Baltic Sea viral metagenomes	METAGENOMIC	paired	ILLUMINA	Illumina HiSeq 2500	The library was created with Illumina TruSeq Nano, 2x125 bp.	fastq	1_160112_BC8532ANXX_P2954_108_1.fastq.gz	1_160112_BC8532ANXX_P2954_108_2.fastq.gz	3_160108_AC7HHWANXX_P2954_108_1.fastq.gz	3_160108_AC7HHWANXX_P2954_108_2.fastq.gz	4_160108_AC7HHWANXX_P2954_108_1.fastq.gz	4_160108_AC7HHWANXX_P2954_108_2.fastq.gz	8044219375	Environmental sample	Brackish water	41710	Sweden: Baltic Sea, east of Krehamn, land	56.93 N 17.06 E	0.2 M filtered sea water, iron-chloride percipitation
SAMN09302808	LMO_140506	LMO_140506_vm	Baltic Sea viral metagenomes	METAGENOMIC	paired	ILLUMINA	Illumina HiSeq 2500	The library was created with Illumina TruSeq Nano, 2x125 bp.	fastq	1_160112_BC8532ANXX_P2954_109_1.fastq.gz	1_160112_BC8532ANXX_P2954_109_2.fastq.gz	3_160108_AC7HHWANXX_P2954_109_1.fastq.gz	3_160108_AC7HHWANXX_P2954_109_2.fastq.gz	4_160108_AC7HHWANXX_P2954_109_1.fastq.gz	4_160108_AC7HHWANXX_P2954_109_2.fastq.gz	4464643625	Environmental sample	Brackish water	41765	Sweden: Baltic Sea, east of Krehamn, land	56.93 N 17.06 E	0.2 M filtered sea water, iron-chloride percipitation
SAMN09302809	LMO_140604	LMO_140604_vm	Baltic Sea viral metagenomes	METAGENOMIC	paired	ILLUMINA	Illumina HiSeq 2500	The library was created with Illumina TruSeq Nano, 2x125 bp.	fastq	1_160112_BC8532ANXX_P2954_110_1.fastq.gz	1_160112_BC8532ANXX_P2954_110_2.fastq.gz	3_160108_AC7HHWANXX_P2954_110_1.fastq.gz	3_160108_AC7HHWANXX_P2954_110_2.fastq.gz	4_160108_AC7HHWANXX_P2954_110_1.fastq.gz	4_160108_AC7HHWANXX_P2954_110_2.fastq.gz	3623478375	Environmental sample	Brackish water	41794	Sweden: Baltic Sea, east of Krehamn, land	56.93 N 17.06 E	0.2 M filtered sea water, iron-chloride percipitation
SAMN09302810	LMO_140820	LMO_140820_vm	Baltic Sea viral metagenomes	METAGENOMIC	paired	ILLUMINA	Illumina HiSeq 2500	The library was created with Illumina TruSeq Nano, 2x125 bp.	fastq	1_160112_BC8532ANXX_P2954_111_1.fastq.gz	1_160112_BC8532ANXX_P2954_111_2.fastq.gz	3_160108_AC7HHWANXX_P2954_111_1.fastq.gz	3_160108_AC7HHWANXX_P2954_111_2.fastq.gz	4_160108_AC7HHWANXX_P2954_111_1.fastq.gz	4_160108_AC7HHWANXX_P2954_111_2.fastq.gz	4385577000	Environmental sample	Brackish water	41871	Sweden: Baltic Sea, east of Krehamn, land	56.93 N 17.06 E	0.2 M filtered sea water, iron-chloride percipitation
SAMN09302811	LMO_141013	LMO_141013_vm	Baltic Sea viral metagenomes	METAGENOMIC	paired	ILLUMINA	Illumina HiSeq 2500	The library was created with Illumina TruSeq Nano, 2x125 bp.	fastq	1_160112_BC8532ANXX_P2954_112_1.fastq.gz	1_160112_BC8532ANXX_P2954_112_2.fastq.gz	3_160108_AC7HHWANXX_P2954_112_1.fastq.gz	3_160108_AC7HHWANXX_P2954_112_2.fastq.gz	4_160108_AC7HHWANXX_P2954_112_1.fastq.gz	4_160108_AC7HHWANXX_P2954_112_2.fastq.gz	6064958125	Environmental sample	Brackish water	41925	Sweden: Baltic Sea, east of Krehamn, land	56.93 N 17.06 E	0.2 M filtered sea water, iron-chloride percipitation
SAMN09302812	LMO_141216	LMO_141216_vm	Baltic Sea viral metagenomes	METAGENOMIC	paired	ILLUMINA	Illumina HiSeq 2500	The library was created with Illumina TruSeq Nano, 2x125 bp.	fastq	1_160112_BC8532ANXX_P2954_201_1.fastq.gz	1_160112_BC8532ANXX_P2954_201_2.fastq.gz	3_160108_AC7HHWANXX_P2954_201_1.fastq.gz	3_160108_AC7HHWANXX_P2954_201_2.fastq.gz	4_160108_AC7HHWANXX_P2954_201_1.fastq.gz	4_160108_AC7HHWANXX_P2954_201_2.fastq.gz	11047965125	Environmental sample	Brackish water	41989	Sweden: Baltic Sea, east of Krehamn, land	56.93 N 17.06 E	0.2 M filtered sea water, iron-chloride percipitation
SAMN09302813	LMO_150215	LMO_150215_vm	Baltic Sea viral metagenomes	METAGENOMIC	paired	ILLUMINA	Illumina HiSeq 2500	The library was created with Illumina TruSeq Nano, 2x125 bp.	fastq	1_160112_BC8532ANXX_P2954_114_1.fastq.gz	1_160112_BC8532ANXX_P2954_114_2.fastq.gz	3_160108_AC7HHWANXX_P2954_114_1.fastq.gz	3_160108_AC7HHWANXX_P2954_114_2.fastq.gz	4_160108_AC7HHWANXX_P2954_114_1.fastq.gz	4_160108_AC7HHWANXX_P2954_114_2.fastq.gz	6280532875	Environmental sample	Brackish water	42050	Sweden: Baltic Sea, east of Krehamn, land	56.93 N 17.06 E	0.2 M filtered sea water, iron-chloride percipitation
SAMN09302814	LMO_150318	LMO_150318_vm	Baltic Sea viral metagenomes	METAGENOMIC	paired	ILLUMINA	Illumina HiSeq 2500	The library was created with Illumina TruSeq Nano, 2x125 bp.	fastq	1_160112_BC8532ANXX_P2954_115_1.fastq.gz	1_160112_BC8532ANXX_P2954_115_2.fastq.gz	3_160108_AC7HHWANXX_P2954_115_1.fastq.gz	3_160108_AC7HHWANXX_P2954_115_2.fastq.gz	4_160108_AC7HHWANXX_P2954_115_1.fastq.gz	4_160108_AC7HHWANXX_P2954_115_2.fastq.gz	8745833500	Environmental sample	Brackish water	42081	Sweden: Baltic Sea, east of Krehamn, land	56.93 N 17.06 E	0.2 M filtered sea water, iron-chloride percipitation
SAMN09302815	LMO_150610	LMO_150610_vm	Baltic Sea viral metagenomes	METAGENOMIC	paired	ILLUMINA	Illumina HiSeq 2500	The library was created with Illumina TruSeq Nano, 2x125 bp.	fastq	1_160112_BC8532ANXX_P2954_116_1.fastq.gz	1_160112_BC8532ANXX_P2954_116_2.fastq.gz	3_160108_AC7HHWANXX_P2954_116_1.fastq.gz	3_160108_AC7HHWANXX_P2954_116_2.fastq.gz	4_160108_AC7HHWANXX_P2954_116_1.fastq.gz	4_160108_AC7HHWANXX_P2954_116_2.fastq.gz	13048271375	Environmental sample	Brackish water	42165	Sweden: Baltic Sea, east of Krehamn, land	56.93 N 17.06 E	0.2 M filtered sea water, iron-chloride percipitation
